# Supplementary material for: M2 macrophages participate in ILC2 activation induced by Helicobacter pylori infection
Source: Gut Microbes. 2024 May 1;16(1):2347025. doi: 10.1080/19490976.2024.2347025 (PMC11067991; doi:10.1080/19490976.2024.2347025)
Supplement: Supplemental Material [file KGMI_A_2347025_SM1712.zip]

Archive with 4 entries (4 files):
- Supplementary figures (1).doc
- Table S1.xlsx
- Table S2.xlsx
- Table S3.xlsx
