# Supplementary material for: M2 macrophages participate in ILC2 activation induced by Helicobacter pylori infection
Source: Gut Microbes. 2024 May 1;16(1):2347025. doi: 10.1080/19490976.2024.2347025 (PMC11067991; doi:10.1080/19490976.2024.2347025)
Supplement: Supplemental Material [file KGMI_A_2347025_SM1712.zip › Table S1.xlsx]

## Sheet: Table S1
Table S1. Antibodies for flow cytometry and western blot.
Antibodies	Vender	Cat.no
FITC-CD11b	Biolegend, San Diego, CA, USA	#101206
APC-CD80	Biolegend, San Diego, CA, USA	#305220, #104714
PE-CD86	Biolegend, San Diego, CA, USA	#305438, #105007
PerCP/Cy5.5-CD163	Biolegend, San Diego, CA, USA	#333608
PerCP/Cy5.5-CD68	Biolegend, San Diego, CA, USA	#333814, #137010
PE/Cy7-CD206	Biolegend, San Diego, CA, USA	#321124, #141720
PE/Cy7-CD127	Biolegend, San Diego, CA, USA	#351320, #135014
APC-CRTH2	Biolegend, San Diego, CA, USA	#350110
PE/Cy7-GATA-3	BD Pharmingen, San Diego, CA, USA	#560405
FITC anti-mouse Lineage Cocktail with Isotype Ctrl	Biolegend, San Diego, CA, USA	#133302
Anti-Human Lineage Cocktail 1 (CD3, CD14, CD16, CD19, CD20, CD56)	BD Pharmingen, San Diego, CA, USA	#340546
CD86	Proteintech, Wuhan, HB, China	#13395-1-AP
ARG1	Proteintech, Wuhan, HB, China	#16001-1-AP
GAPDH	Proteintech, Wuhan, HB, China	#60004-1-Ig
IDO	Proteintech, Wuhan, HB, China	#13268-1-AP
