# Supplementary material for: M2 macrophages participate in ILC2 activation induced by Helicobacter pylori infection
Source: Gut Microbes. 2024 May 1;16(1):2347025. doi: 10.1080/19490976.2024.2347025 (PMC11067991; doi:10.1080/19490976.2024.2347025)
Supplement: Supplemental Material [file KGMI_A_2347025_SM1712.zip › Table S2.xlsx]

## Sheet: Table S2
Table S2. Sequences of primers for RT-PCR.
Genes	Forward Primers(5’-…-3’)	Reverse Primers(3’-…5’)
homo GATA-3	GGAGTGTGTGAACTGTGGGG	TTCGCTTGGGCTTAATGAGG
homo CD86	CAACGGAATTAGGAAGAC	CTCTGTATGCAAGTTTCC
homo ARG1	TCATCTGGGTGGATGCTCACAC	GAGAATCCTGGCACATCGGGAA
homo CD206	GGATGGAAGCAAAGTGGATTAG	CTACTGTTATGTCGCTGGCAAA
homo TSLP	CCCAGGCTATTCGGAAACTCAG	CGCCACAATCCTTGTAATTGTG
homo IDO	TTTCACCAAATCCACGATCA	TGCAAACTCCTTTTGGGTCTT
homo GAPDH	GAGCCACATCGCTCAGACAC	CATGTAGTTGAGGTCAATGAAG
miR-27a-3p RT	GTCGTATCCAGTGCAGGGTCCGAGGTATTCGCACTGGATACGACGCGGAA
miR-27a-3p	AATCGGCGTTCACAGTGGCTAA	ATCCAGTGCAGGGTCCGAGG
U6	CTCGCTTCGGCAGCACA	AACGCTTCACGAATTTG
mus CD86	ACGTATTGGAAGGAGATTACAGCT	TCTGTCAGCGTTACTATCCCGC
mus CD206	GTTCACCTGGAGTGATGGTTCTC	AGGACATGCCAGGGTCACCTTT
mus ARG1	CATTGGCTTGCGAGACGTAGAC	GCTGAAGGTCTCTTCCATCACC
mus GAPDH	CATCACTGCCACCCAGAAGACTG	ATGCCAGTGAGCTTCCCGTTCAG
