# Supplementary material for: M2 macrophages participate in ILC2 activation induced by Helicobacter pylori infection
Source: Gut Microbes. 2024 May 1;16(1):2347025. doi: 10.1080/19490976.2024.2347025 (PMC11067991; doi:10.1080/19490976.2024.2347025)
Supplement: Supplemental Material [file KGMI_A_2347025_SM1712.zip › Table S3.xlsx]

## Sheet: Table S3
Table S3. Differentially expressed genes and fold change.
Symbol	Up-Down-Regulation	log2 Ratio
	(Coculture_Hp/ NC)	(Coculture_Hp/ NC)
Fam177a	Up	9.86186
Tcte3	Up	9.70908
Cx3cr1	Up	8.16992
Ankle1	Up	8.16992
Tmem29	Up	8.16992
Nacc1	Up	7.15987
IDO	Up	6.52768
Fbf1	Up	6.14974
Gvin1	Up	5.90689
Crispld2	Up	5.15527
Abca2	Up	4.12469
Edn1	Up	4.99615
Marcks	Up	4.78083
TSLP	Up	3.60724
Gadd45b	Up	3.28937
Ptges	Up	3.18442
Procr	Up	2.07346
Pde4b	Up	2.05444
Gm20604	Up	1.01486
Bcl2a1a	Up	1.00435
Cyp2e1	Up	1
Eif3j1	Down	-8.36194
Metrn	Down	-7.29462
Ncor2	Down	-5.8312
Slc25a35	Down	-5.70044
Efcab7	Down	-5.64386
Spink5	Down	-4.30012
miR-27a-3p	Down	-4.23817
Gm3448	Down	-3.01752
Shc4	Down	-3.70854
Rn28s1	Down	-3.48412
Pira11	Down	-2.42701
Zfp934	Down	-1.38466
Psca	Down	-1.25338
Cplx2	Down	-1.20222
Rnu7	Down	-1.19173
Snord55	Down	-1.09547
miR-1956	Down	-1.07423
